# Supplementary material for: A Pilot Study for the Characterization of Bacillus spp. and Analysis of Possible B. thuringiensis/Strongyloides stercoralis Correlation
Source: Microorganisms. 2024 Aug 6;12(8):1603. doi: 10.3390/microorganisms12081603 (PMC11356623; doi:10.3390/microorganisms12081603)
Supplement: Supplementary file 1 [file microorganisms-12-01603-s001.zip]

Archive with 11 entries (11 files):
- microorganisms-3126191-supplementary/Supplementary material legend.pdf
- microorganisms-3126191-supplementary/Table S1.xlsx
- microorganisms-3126191-supplementary/Table S2.xlsx
- microorganisms-3126191-supplementary/Table S3.xlsx
- microorganisms-3126191-supplementary/Table S4.xlsx
- microorganisms-3126191-supplementary/Table S5.xlsx
- microorganisms-3126191-supplementary/Table S7.xlsx
- microorganisms-3126191-supplementary/Table S9.xlsx
- microorganisms-3126191-supplementary/Talbe S10.xlsx
- microorganisms-3126191-supplementary/Talbe S6.xlsx
- microorganisms-3126191-supplementary/Talbe S8.xlsx
