# Supplementary material for: A Pilot Study for the Characterization of Bacillus spp. and Analysis of Possible B. thuringiensis/Strongyloides stercoralis Correlation
Source: Microorganisms. 2024 Aug 6;12(8):1603. doi: 10.3390/microorganisms12081603 (PMC11356623; doi:10.3390/microorganisms12081603)
Supplement: Supplementary file 1 [file microorganisms-12-01603-s001.zip › microorganisms-3126191-supplementary/Table S1.xlsx]

## Sheet: B. cereus group strains results
Table S1. MALDI-TOF, PCR and Sanger sequencing results for B. cereus group identification
N°	ID collection	MALDI-TOF	PCR identification	Sanger identification	PCR ces	PCR cry5Ab	PCR cry5Ac	PCR cry5Ba
1	P22026SC_035	B. cereus	B. cereus	B. cereus	negative	negative	negative	negative
2	P22026SC_036	B. cereus	B. cereus	B. cereus	negative	negative	negative	negative
3	P22026SC_037	B. cereus	B. cereus	B. cereus	negative	negative	negative	negative
4	P22026SC_038	B. cereus	B. cereus	B. cereus	negative	negative	negative	negative
5	P22026SC_039	B. cereus	B. cereus	B. cereus	negative	negative	negative	negative
6	P22026SC_040	B. cereus	B. cereus	B. cereus	negative	negative	negative	negative
7	P22026SC_041	B. cereus	B. cereus	B. cereus	negative	negative	negative	negative
8	P22026SC_042	B. cereus	B. cereus	B. cereus	negative	negative	negative	negative
9	P22026SC_043	B. cereus	B. cereus	B. cereus	negative	negative	negative	negative
10	P22026SC_044	B. cereus	B. cereus	B. cereus	negative	negative	negative	negative
11	P22026SC_045	B. cereus	B. cereus	B. cereus	negative	negative	negative	negative
12	P22026SC_046	B. cereus	B. cereus	B. cereus	negative	negative	negative	negative
13	P22026SC_047	B. cereus	B. cereus	B. cereus	negative	negative	negative	negative
14	P22026SC_048	B. cereus	B. cereus	B. cereus	negative	negative	negative	negative
15	P22026SC_049	B. cereus	B. cereus	B. cereus	negative	negative	negative	negative
16	P22026SC_050	B. thuringiensis	B. thuringiensis	B. thuringiensis	negative	negative	negative	negative
17	P22026SC_051	B. cereus	B. thuringiensis	B. thuringiensis	negative	negative	negative	negative
18	P22026SC_052	B. cereus	B. cereus	B. cereus	negative	negative	negative	negative
19	P22026SC_054	B. mycoides	ND	B. mycoides	negative	negative	negative	negative
20	P22026SC_055	B. cereus	B. cereus/B.thuringiensis (weak)	B. cereus	negative	negative	negative	negative
21	P22026SC_056	B. cereus	B. cereus	B. cereus	negative	negative	negative	negative
22	P22026SC_057	B. cereus	B. thuringiensis	B. thuringiensis	negative	negative	negative	negative
23	P22026SC_058	B. cereus	B. thuringiensis	B. thuringiensis	negative	negative	negative	negative
24	P22026SC_059	B. cereus	B. cereus	B. cereus	negative	negative	negative	negative
25	P22026SC_060	B. thuringiensis	B. thuringiensis	B. thuringiensis	negative	negative	negative	negative
26	P22026SC_061	B. subtilis	ND	ND	negative	negative	negative	negative
27	P22026SC_062	B. thuringiensis	B. thuringiensis	B. thuringiensis	negative	negative	negative	negative
28	P22026SC_063	B. cereus	B. cereus	B. cereus	negative	negative	negative	negative
29	P22026SC_064	B. cereus	B. thuringiensis	B. thuringiensis	negative	negative	negative	negative
30	P22026SC_065	B. cereus	B. thuringiensis	B. thuringiensis	negative	negative	negative	negative
31	P22026SC_066	B. cereus	B. thuringiensis	B. thuringiensis	negative	negative	negative	negative
32	P22026SC_067	B. thuringiensis	B. thuringiensis	B. thuringiensis	negative	negative	negative	negative
33	P22026SC_068	B. cereus	B. cereus	B. cereus	negative	negative	negative	negative
34	P22026SC_069	B. cereus	B. thuringiensis	B. thuringiensis	negative	negative	negative	negative
35	P22026SC_070	B. cytotoxicus	ND	B. cytotoxicus	negative	negative	negative	negative
36	B. thuringiensis NRRL B-18400	B. thuringiensis	B. thuringiensis	B. thuringiensis	negative	positive	negative/low positive	positive
37	B. thuringiensis NRRL B-18765	B. cereus	B. thuringiensis	B. thuringiensis	negative	positive	positive	positive
38	B. cereus LMG 6923T	B. cereus	B. cereus	B. cereus	na	negative	negative	negative
39	B. cereus LMG 12334	B. cereus	na	B. cereus	positive	negative	negative	negative
40	B. cereus LMG 12335	B. cereus	na	B. cereus	na	negative	negative	negative
41	B. cereus LMG 17615	B. cereus	na	B. cereus	na	negative	negative	negative
42	B. cereus NCTC 11143	B. cereus	na	B. cereus	na	negative	negative	negative
43	B. cereus ATCC 11778	B. cereus	na	B. cereus	na	negative	negative	negative
44	B. thuringiensis DSM 2046T	B. thuringiensis	B. thuringiensis	B. thuringiensis	na	negative	negative	negative
Legend
ND, not detected
na, not available
