# Supplementary material for: A Pilot Study for the Characterization of Bacillus spp. and Analysis of Possible B. thuringiensis/Strongyloides stercoralis Correlation
Source: Microorganisms. 2024 Aug 6;12(8):1603. doi: 10.3390/microorganisms12081603 (PMC11356623; doi:10.3390/microorganisms12081603)
Supplement: Supplementary file 1 [file microorganisms-12-01603-s001.zip › microorganisms-3126191-supplementary/Table S2.xlsx]

## Sheet: Dog dataset
Table S2. Dataset of dog samples
Origin	Sample	rtPCR S. stercoralis	BAERMANN	Description of dog	Clinical signs
Kennel	KC10A	NEGATIVE	NEGATIVE	adult neutered male, crossbreed, medium size	sporadic episodes of diarrhoea, in treatment with NSAIDs for lameness
	KC1A	NEGATIVE	NEGATIVE	adult spayed female, crossbreed, medium size	frequent episodes of diarrhoea
	KC2A	NEGATIVE	NEGATIVE	adult neutered male, half-breed pomeranian, small size	skin lesions on legs
	KC3A	NEGATIVE	NEGATIVE	elderly spayed female, crossbreed, medium size	diarrhoea, inappetence and evidence of heart murmur
	KC5A	NEGATIVE	NEGATIVE	8 years old spayed female, sheepdog, large size	n.d.
	KC7A	NEGATIVE	NEGATIVE	adult spayed female, sheepdog, large size	positive for S.stercoralis in 2018
	KC8A	NEGATIVE	NEGATIVE	adult spayed female, half-breed maremma dog, large size	n.d.
	KC4A	POSITIVE (Ct=36.25)	POSITIVE (L1 S.stercoralis)	adult spayed female, crossbreed, medium size	weight loss, positive for coccidia
	KC6A	POSITIVE (Ct=31.92)	POSITIVE (L1 S.stercoralis)	adult neutered male, crossbreed, large size	n.d.
	KC9A	POSITIVE (Ct=36.04)	POSITIVE (L1 S.stercoralis)	3 years old neutered male, crossbreed, small/medium size	n.d.
Farm 1	ZC25N	NEGATIVE	NEGATIVE	6 years old male, german shepherd, large size, free roaming	n.d.
	ZC27N	NEGATIVE	NEGATIVE	6 years old female, german shepherd, large size, free roaming	n.d.
	ZC26N	POSITIVE (Ct=38.82)	NEGATIVE	2 years old male, german shepherd, large size, free roaming	n.d.
Farm 2	ZC19i	NEGATIVE	NEGATIVE (Only one larva not identified)	1 year old female, pomeranian, small size, free roaming	pregnant
	ZC18i	NEGATIVE	n.a.	2 years old female, pomeranian, small size, free roaming	pregnant
Farm 3	ZC7d	NEGATIVE	NEGATIVE	3 years old female, german sheperd, large size, free roaming	generalized itching and otitis externa
	ZC8d	NEGATIVE	NEGATIVE (Only one larva not identified)	12 years old female, german shepherd, large size, free roaming	right hind leg fracture in march 2022, persistent lameness, skin wounds and itching on the same leg
Legend:
Non-steroidal anti-inflammatory drugs (NSAIDs)
n.d.: not detected
n.a.: not available
