# Supplementary material for: A Pilot Study for the Characterization of Bacillus spp. and Analysis of Possible B. thuringiensis/Strongyloides stercoralis Correlation
Source: Microorganisms. 2024 Aug 6;12(8):1603. doi: 10.3390/microorganisms12081603 (PMC11356623; doi:10.3390/microorganisms12081603)
Supplement: Supplementary file 1 [file microorganisms-12-01603-s001.zip › microorganisms-3126191-supplementary/Table S3.xlsx]

## Sheet: Dog samples results
Table S3. PCR results in stool samples
ID sample	cry5Ab	cry5Ac	cry5Ba
KC10A	positive**	negative	negative
KC1A	negative	negative	negative
KC2A	negative	negative	negative
KC3A	negative	negative	negative
KC5A	negative	negative	negative
KC7A	negative	negative	negative
KC8A	negative	negative	negative
KC4A *	negative	negative	negative
KC6A *	negative	negative	negative
KC9A *	negative	negative	negative
ZC25N	negative	negative	negative
ZC27N	negative	negative	negative
ZC26N *	negative	negative	negative
ZC19i	negative	negative	negative
ZC18i	negative	negative	negative
ZC7d	negative	negative	negative
ZC8d	negative	negative	negative
Legend
* positive for PCR S. stercoralis
** Maybe not specific band size
