# Supplementary material for: A Pilot Study for the Characterization of Bacillus spp. and Analysis of Possible B. thuringiensis/Strongyloides stercoralis Correlation
Source: Microorganisms. 2024 Aug 6;12(8):1603. doi: 10.3390/microorganisms12081603 (PMC11356623; doi:10.3390/microorganisms12081603)
Supplement: Supplementary file 1 [file microorganisms-12-01603-s001.zip › microorganisms-3126191-supplementary/Table S4.xlsx]

## Sheet: Foglio1
Table S4. List of the samples analysed by 16S metagenomics approach
Description	N° of raw reads
KC1A	306384
KC2A	305730
KC5A	141876
KC7A	195288
KC8A	294306
KC4A	246764
KC6A	118114
KC10A	139442
KC3A	206896
KC9A	155954
