# Supplementary material for: A Pilot Study for the Characterization of Bacillus spp. and Analysis of Possible B. thuringiensis/Strongyloides stercoralis Correlation
Source: Microorganisms. 2024 Aug 6;12(8):1603. doi: 10.3390/microorganisms12081603 (PMC11356623; doi:10.3390/microorganisms12081603)
Supplement: Supplementary file 1 [file microorganisms-12-01603-s001.zip › microorganisms-3126191-supplementary/Table S5.xlsx]

## Sheet: PHYLUM 
Table S5.KB-silva results phylum
Phylum	KC10A	KC1A	KC2A	KC3A	KC5A	KC7A	KC8A	KC4A	KC6A	KC9A
Bacteroidota	56.7423	1.01235	55.7986	9.27874	71.1633	24.0223	49.8739	48.4262	6.39769	44.0548
Bacillota	34.0844	81.3137	26.5081	51.4872	20.96	39.2823	17.4739	30.503	61.9129	32.2724
Fusobacteriota	5.00903	5.09958	9.64944	27.7448	3.70354	14.8765	21.1999	12.8317	25.5821	13.6574
Pseudomonadota	3.68649	5.76872	4.3469	2.01007	3.9326	10.6829	10.6542	6.75301	4.44952	9.29319
Actinomycetota	0.268003	6.17167	3.52883	8.83446	0.151749	10.5561	0.554891	1.36345	1.4486	0.569927
