# Supplementary material for: A Pilot Study for the Characterization of Bacillus spp. and Analysis of Possible B. thuringiensis/Strongyloides stercoralis Correlation
Source: Microorganisms. 2024 Aug 6;12(8):1603. doi: 10.3390/microorganisms12081603 (PMC11356623; doi:10.3390/microorganisms12081603)
Supplement: Supplementary file 1 [file microorganisms-12-01603-s001.zip › microorganisms-3126191-supplementary/Table S7.xlsx]

## Sheet: ORDER 
Table S7.KB-silva results order
Order	KC10A	KC1A	KC2A	KC3A	KC5A	KC7A	KC8A	KC4A	KC6A	KC9A
Bacteroidales	56.7786	1.00345	55.7838	9.30347	71.2072	24.0513	49.9229	48.4823	6.39505	44.1137
Lactobacillales	13.3125	37.5107	2.52635	3.86022	5.5787	3.79385	0.63037	2.16997	29.6856	7.71564
Eubacteriales	9.08627	39.3137	14.6935	28.2762	8.27069	13.2613	6.36176	19.7867	23.5621	14.584
Peptostreptococcales-Tissierellales	2.41252	1.73594	0.539035	3.68619	4.43748	14.7086	4.75266	1.22951	0.38391	5.65267
Acidaminococcales	4.94449	0.285561	3.36515	13.2089	1.68535	0.81824	3.87207	6.08663	0.508422	1.74799
Caryophanales	2.37755	1.01806	0.110997	0.361834	0.140327	0.289035	0.246757	0.30882	1.48203	0.303263
Erysipelotrichales	1.71324	1.00677	3.43228	1.8131	0.485416	4.87825	0.965599	0.721403	6.12873	1.45254
Veillonellales-Selenomonadales	0.14277	0.122193	1.50013	0.14552	0.282085	1.40983	0.54397	0.0947048	0.110677	0.722365
Clostridia UCG-014	0.0203957	0.129498	0.345621	0.304806	0.0372295	0.119565	0.0228094	0.042823	0.0587971	0.0429514
Fusobacteriales	5.01879	5.11552	9.66275	27.8032	3.72295	14.9103	21.2314	12.8576	25.6286	13.6768
Enterobacterales	1.25433	4.95282	2.2246	0.804295	0.79614	9.38949	6.19518	3.64819	2.62166	6.3516
Burkholderiales	2.27849	0.420372	1.87831	0.602729	3.06714	0.949242	4.33103	2.73244	1.64805	2.68511
Pseudomonadales	0.0320503	0.288881	0.0451965	0.0747267	0.0100233	0.296313	0.0829434	0.0502347	0.084737	0.121045
Campylobacterales	0.0116547	0.00796913	0.167493	0.364784	0.0272062	0.047826	0	0.251174	0.0172933	0.144473
Coriobacteriales	0.104892	5.97486	3.44557	7.32125	0.104529	10.1921	0.49144	1.31187	0.970152	0.523226
Bifidobacteriales	0.118004	0	0	0.793479	0.0229105	0.0301512	0	0	0.380452	0
Actinomycetales	0	0	0	0.364784	0	0.03431	0.0276478	0.0107058	0	0
Micrococcales	0.017482	0.0504712	0.0225983	0.129788	0	0.0779772	0.00898553	0.0107058	0.0553384	0
