# Supplementary material for: A Pilot Study for the Characterization of Bacillus spp. and Analysis of Possible B. thuringiensis/Strongyloides stercoralis Correlation
Source: Microorganisms. 2024 Aug 6;12(8):1603. doi: 10.3390/microorganisms12081603 (PMC11356623; doi:10.3390/microorganisms12081603)
Supplement: Supplementary file 1 [file microorganisms-12-01603-s001.zip › microorganisms-3126191-supplementary/Table S9.xlsx]

## Sheet: GENUS
Table S9.KB-silva results genus
	KC10A	KC1A	KC2A	KC3A	KC5A	KC7A	KC8A	KC4A	KC6A	KC9A
Prevotella_9	33.25	0.1077	33.35	3.852	37.53	2.135	10.52	1.055	0.1662	0.945
Streptococcus	1.532	33.71	1.119	2.8	4.396	2.683	0.5106	0.2465	1.387	5.597
Alloprevotella	8.881	0.4872	12.58	2.656	19.38	15.81	28.02	18.97	1.326	8.525
Fusobacterium	4.763	4.975	9.609	28	3.56	14.83	20.79	12.33	25.34	13.56
Clostridium sensu stricto 1	0.8625	24.5	0.1231	0.4016	1.589	2.182	1.128	1.52	0.161	1.796
Bacteroides	6.367	0.3775	6.427	1.732	9.753	4.288	8.455	12.5	2.984	23.53
Prevotellaceae Ga6A1 group	0.143	0.01529	0.5263	0.07185	0.4102	1.166	1.264	14.99	1.96	10.94
Phascolarctobacterium	4.997	0.3017	3.414	13.4	1.711	0.8318	3.903	6.136	0.5299	1.783
Lactobacillus	1.153	0.4652	0.04126	0.127	0.1262	0.1947	0	0.5937	10.92	0.3845
Romboutsia	2.039	0.3589	0.3846	0.7185	2.564	10.21	2.042	0.5046	0.0658	1.811
Collinsella	0.08318	5.943	3.323	6.117	0.1033	10.01	0.4726	1.323	0.9715	0.494
Faecalibacterium	3.304	0.107	7.961	2.299	2.804	0.1447	2.326	5.089	0.2269	2.788
Ligilactobacillus	6.706	1.04	0.03593	0.4164	0.3729	0.1468	0.02145	0.8229	7.917	0.7013
Escherichia-Shigella	0.4466	4.119	0.2702	0.4685	0	7.65	2.315	0.9342	2.326	3.744
Peptococcus	0	0	0.1224	7.063	0	0.06766	0.09271	0.04453	0	0.07039
Tyzzerella	0.1022	0.1203	0.06987	0.5866	0.08605	0.1593	0.3646	0.6745	5.249	0.2724
uncultured	0.4072	0.884	0.4864	5.094	0.1793	1.014	0.2304	1.277	2.042	0.885
Sutterella	0.9953	0.2659	1.76	0.3356	2.912	0.4206	4.037	2.493	1.396	2.496
Erysipelatoclostridium	0.02919	0.0658	0.0153	0.02756	0.02582	0.1031	0.06296	0.1822	3.493	0.2307
Anaerobiospirillum	0.9354	0.01063	0.6914	0.1221	0.7645	0.1062	3.198	2.568	0.05022	2.079
Blautia	0.5721	0.9777	0.4492	2.816	0.2223	2.253	0.3736	1.104	2.771	1.298
Enterococcus	1.337	0.8002	0.03859	0.0689	0.6139	0.634	0.0173	0.07998	2.705	0.2477
[Ruminococcus] torques group	0.2043	2.647	0.1723	0.6762	0.1463	0.5934	0.1626	1.073	1.586	0.8942
Paeniclostridium	0.1547	0.1276	0	0.1221	1.011	0.8765	0.6054	0.1154	0	2.159
Holdemanella	0.1124	0.3808	1.58	0.2323	0	2.149	0.1591	0.04123	0.2598	0.1277
Bacillus	2.139	0.8667	0.07586	0.311	0.1233	0.1759	0.1716	0.3117	1.183	0.2516
Lachnospiraceae NK4A136 group	0.645	1.133	0.5636	0.6231	0.36	0.6194	0.1439	1.911	1.5	1.156
Prevotella	1.731	0.00997	1.595	0.1644	1.86	0.2217	0.6393	0.1055	0.01212	0.1251
Limosilactobacillus	0.7078	0.1695	0	0.124	0.119	0.1166	0	0.1121	1.695	0.1551
Lachnoclostridium	0.2802	0.4546	0.6761	0.8593	0.2395	0.6673	0.1446	0.8476	1.55	0.8629
Parasutterella	1.44	0.007311	0.07386	0.1467	0.1248	0.1509	0.1467	0.06596	0.02251	0.09776
Megamonas	0.05837	0.05118	0.8012	0.08859	0.03155	1.345	0.3148	0.08575	0.08832	0.7208
Lactococcus	0.1299	0.2413	1.296	0.1467	0	0.02602	0.01315	0	0.03463	0.04432
Catenibacterium	0.01751	0.09039	0.8504	0.1427	0.02438	0.7245	0.0858	0.05277	1.162	0.7234
Lactiplantibacillus	0.4174	0.05051	0	0.07973	0.04446	0	0	0.07751	1.048	0.05735
Christensenellaceae R-7 group	0.08318	0.9717	0.01464	0.126	0.07745	0.1686	0.07403	0.0874	0.03117	0.129
Sarcina	0	0.9611	0	0.02165	0.4188	0.06454	0.02698	0.0404	0	0.04432
Clostridioides	0	0.1442	0.04392	0.2205	0.208	0.889	0.9583	0.03381	0.142	0.438
UCG-005	0.4787	0.01662	0.1677	0.9548	0.2553	0.07807	0.1218	0.6902	0.284	0.1694
Lachnospira	0.1591	0.8454	0.9509	0.1841	0.3012	0	0	0.07833	0.09871	0.1564
Cetobacterium	0.9354	0.1688	0.08783	0.123	0.2094	0.1718	0.4878	0.5673	0.4104	0.1694
Prevotella_7	0.5735	0	0.8125	0.07481	0.928	0.1187	0.2664	0.04947	0	0.04171
Turicibacter	0.4582	0.009305	0.4325	0.1919	0.2338	0.8953	0.4497	0	0	0.1721
[Ruminococcus] gnavus group	0	0.4014	0.1537	0.4124	0	0.8932	0	0.1229	0.3827	0.3024
Roseburia	0.8887	0.8095	0.2615	0.5778	0.3112	0.4414	0.1384	0.484	0.8312	0.3793
Slackia	0	0.09704	0.01397	0.8839	0	0.101	0.02076	0.01154	0.02078	0.03519
Levilactobacillus	0.2028	0.09239	0	0	0	0	0	0.04947	0.8797	0
Erysipelotrichaceae UCG-003	0	0.03057	0.1856	0.8366	0	0.3029	0.01315	0	0.7897	0.06257
Bifidobacterium	0.1211	0	0	0.8199	0.02438	0.03331	0	0	0.3862	0
Parabacteroides	0.7851	0	0.203	0.1024	0.2496	0.02915	0.03529	0.1121	0	0.03128
Lacticaseibacillus	0.04962	0.04852	0	0	0	0	0	0.03463	0.7619	0
Dubosiella	0.7253	0	0.02662	0	0	0	0	0	0	0
Latilactobacillus	0.06713	0.02725	0	0	0	0	0	0	0.7169	0
uncultured	0.2116	0.02858	0.09382	0.1624	0.142	0.178	0.01937	0.05772	0.684	0.1551
uncultured	0.6713	0.2306	0.1304	0.1457	0.07888	0.5174	0.08234	0.2218	0.2355	0.1251
Butyricicoccus	0.04524	0	0.08917	0.2205	0	0.128	0.05674	0.07091	0.6667	0.07951
Fournierella	0.2408	0.01529	0.2608	0.2116	0.1147	0.05517	0.04774	0.6613	0.4208	0.5527
Subdoligranulum	0.3327	0	0.6315	0.3061	0.2008	0.1166	0.1709	0.4312	0.03117	0.2385
[Eubacterium] brachy group	0	0.09903	0	0.6172	0	0.03643	0.01591	0	0	0
Citrobacter	0	0.02526	0.6022	0.09548	0	0.06454	0	0	0	0
[Ruminococcus] gauvreauii group	0.0467	0.4486	0.05856	0.6014	0.06024	0.2426	0.03736	0.1336	0.2078	0.1212
Rikenellaceae RC9 gut group	0.5881	0	0.09582	0.09252	0.4805	0.01561	0.2892	0.2795	0	0
Allisonella	0	0	0.5709	0.04331	0.1147	0.05205	0.2263	0	0	0
[Eubacterium] nodatum group	0.1022	0.214	0	0.5679	0	0.5143	0	0	0	0
Salmonella	0	0.3037	0.171	0	0	0.5143	0	0	0	0
Agathobacter	0.2247	0.4991	0.03926	0.2175	0.1334	0.1749	0.05604	0.141	0.452	0.1773
