# Supplementary material for: A Pilot Study for the Characterization of Bacillus spp. and Analysis of Possible B. thuringiensis/Strongyloides stercoralis Correlation
Source: Microorganisms. 2024 Aug 6;12(8):1603. doi: 10.3390/microorganisms12081603 (PMC11356623; doi:10.3390/microorganisms12081603)
Supplement: Supplementary file 1 [file microorganisms-12-01603-s001.zip › microorganisms-3126191-supplementary/Talbe S10.xlsx]

## Sheet: GENUS
Table S10. DADA-silva results genus
Genus	KC10A	KC1A	KC2A	KC3A	KC5A	KC7A	KC8A	KC4A	KC6A	KC9A
Prevotella_9	30.038	0.137532	37.5462	4.10952	43.2528	2.55096	11.1729	1.01572	0.206167	1.30708
Streptococcus	0.671887	36.3676	1.06923	2.32949	4.08355	2.23582	0.513912	0.102872	0.824668	5.53387
Clostridium sensu stricto 1	0.91284	35.3017	0.215248	0.506469	2.3552	3.23377	1.87316	2.77645	0.15859	3.21507
Fusobacterium	4.08925	5.01728	10.2918	28.7854	3.73909	15.0062	20.9676	12.6489	25.5579	13.7107
Alloprevotella	7.98156	0.484007	11.1218	2.71773	17.8843	16.6444	27.8352	19.5987	1.36387	8.84909
Bacteroides	4.56652	0.332369	4.91866	1.49254	7.73252	3.92652	7.27763	11.5693	2.66658	22.5106
Lactobacillus	0.53751	0.0546602	0	0.0147776	0.162221	0.387542	0	1.00814	19.0512	0.417586
Ligilactobacillus	16.0929	1.57721	0.0640737	1.24266	1.01338	0.390381	0.0136344	1.66436	12.0959	1.75522
Prevotellaceae Ga6A1 group	0	0.0167507	0.416479	0.0644841	0.192261	1.22651	1.18934	14.6684	1.87363	10.6909
Phascolarctobacterium	5.75043	0.27242	3.60114	14.0266	1.69831	0.809153	4.03474	6.08459	0.450848	1.72297
Romboutsia	2.16162	0.379095	0.358412	0.74291	1.63823	12.9294	4.80036	1.06337	0.224291	1.34612
Escherichia-Shigella	0.349845	5.37433	0.13916	0.556175	0	11.0229	3.46104	1.47919	2.87727	5.14853
Faecalibacterium	3.87841	0.0193956	9.96546	2.29993	3.19034	0.122083	2.50663	6.04236	0.149528	3.10813
Collinsella	0.0486539	4.64436	2.99945	5.07946	0	8.58554	0.416374	1.1056	0.620766	0.361568
NA	8.19934	0.358818	0.943085	1.23729	0.352479	1.17256	0.0849529	0.922597	2.20893	0.283483
Peptococcus	0	0	0.0820944	6.8783	0	0.0141957	0.0985873	0	0	0.0645052
Blautia	0.481905	0.652396	0.622716	5.22187	0.0881198	2.9456	0.259054	2.12024	6.44555	2.16602
Peptoclostridium	0.208517	0.399372	0.206237	5.05663	0.0981335	2.60491	0.414276	0.0682202	0.231088	0.544899
Sutterella	0.87577	0.279472	1.97627	0.347945	3.15629	0.441485	4.56438	2.63027	1.4409	2.64132
Lachnospiraceae NK4A136 group	1.08429	1.66714	1.50773	0.501095	0.797084	0.817671	0.221297	4.23074	2.39697	2.50552
Lachnoclostridium	0.0486539	0.0484889	0.769885	0.799334	0.0420572	0.830447	0.303103	0.887946	4.09389	0.894585
Paeniclostridium	0.129744	0.156928	0	0	2.55948	0.0979501	0.231785	0	0	3.82278
Anaerobiospirillum	1.08892	0.00969778	0.789908	0.127625	0.85316	0.0865936	3.16213	2.69091	0.0407803	1.98608
gut metagenome	3.10922	0	0.260299	0.601851	0.574782	0.198739	0.259054	0.369255	0	0.0814802
Erysipelatoclostridium	0	0.0370279	0	0.0107473	0	0.0837545	0	0.114783	3.05399	0.171448
[Ruminococcus] torques group	0.382281	2.60606	0.214246	1.71151	0.126172	0.931236	0.402739	1.38931	2.32674	1.17637
Lachnospiraceae UCG-010	0.0208517	0	0.0170196	2.43159	0	0.0582023	0.010488	0.227401	0	0
[Ruminococcus] gnavus group	0.0695056	0.73615	0.444511	0.796647	0	2.33235	0	0.129943	0.396475	0.412494
Tyzzerella	0	0	0	0.0134342	0.0160218	0	0.211858	0.0628059	2.32674	0.010185
Holdemanella	0.106575	0.32708	1.52776	0.181361	0	2.09244	0.140539	0.0227401	0.188042	0.0933628
[Eubacterium] brachy group	0.0602382	0.380858	0.0290334	1.84854	0.02203	0.567827	0.0136344	0.0119115	0	0.0152775
Parasutterella	1.499	0	0.0941082	0.149119	0.148202	0.188802	0.205565	0.061723	0.0249213	0.125615
Megamonas	0.0532876	0.0255669	0.902037	0.0846353	0.0320436	1.39685	0.334567	0.0801317	0.0815605	0.707859
Turicibacter	0.514341	0	0.611703	0.223007	0.240327	1.10584	1.29002	0	0	0.412494
Lactococcus	0.0556045	0.0132242	1.27747	0.0725446	0	0	0	0	0	0
Enterococcus	0.101942	0.199245	0	0	0.328447	0.42729	0	0	1.18036	0.0543201
Sarcina	0	0.603026	0	0	0.819114	0	0	0	0	0
Erysipelotrichaceae UCG-003	0	0.0211588	0.168193	0.768435	0.0140191	0.22855	0.010488	0	0.568658	0.0492276
Slackia	0	0.0670029	0	0.749627	0	0.0837545	0	0	0	0.0288576
Bifidobacterium	0.120476	0	0	0.714698	0.02203	0	0	0	0.308118	0
UCG-005	0.328993	0	0.285328	0.713355	0.500681	0.0496849	0.244371	0.642136	0.258275	0.161263
Cetobacterium	0.681155	0.148112	0	0	0.152207	0.052524	0	0	0.079295	0
Tuzzerella	0.0208517	0.143703	0	0.171957	0	0	0	0.0476459	0.607173	0.01358
Fournierella	0.254854	0	0.241277	0.170614	0.118161	0.0354892	0.0356592	0.606402	0.394209	0.470209
Citrobacter	0	0	0.597687	0.0846353	0	0	0	0	0	0
Catenibacterium	0	0.0722926	0.505581	0	0	0.279655	0.0692208	0.0400658	0.593579	0.308946
Dorea	0	0.0405544	0.0590679	0.561549	0	0.105048	0.0377568	0.0411487	0.262806	0.16296
Sellimonas	0	0.0493705	0.0320368	0.198826	0	0.0482653	0.00839041	0.0184086	0.548268	0
Parabacteroides	0.532876	0	0.1742	0.103443	0.230313	0	0.0398544	0.109369	0	0.0322526
[Eubacterium] nodatum group	0.062555	0	0	0.0765748	0	0.501107	0	0	0	0
Allisonella	0	0	0.496571	0.032242	0.146199	0.0397479	0.212907	0	0	0
