# Supplementary material for: A Pilot Study for the Characterization of Bacillus spp. and Analysis of Possible B. thuringiensis/Strongyloides stercoralis Correlation
Source: Microorganisms. 2024 Aug 6;12(8):1603. doi: 10.3390/microorganisms12081603 (PMC11356623; doi:10.3390/microorganisms12081603)
Supplement: Supplementary file 1 [file microorganisms-12-01603-s001.zip › microorganisms-3126191-supplementary/Talbe S6.xlsx]

## Sheet: PHYLUM
Table S6. DADA-silva results phylum
Phylum	KC10A	KC1A	KC2A	KC3A	KC5A	KC7A	KC8A	KC4A	KC6A	KC9A
Bacteroidota	54.4152	0.973544	55.0877	9.33766	70.5101	24.7583	48.2429	47.899	6.14197	43.6543
Bacillota	36.7802	83.2561	27.2607	52.791	21.3421	39.3633	18.5082	30.8312	62.5105	32.1751
Fusobacteriota	4.72678	5.16571	10.4509	29.3585	3.90506	15.1506	21.0919	12.789	25.7703	13.791
Proteobacteria	3.90747	5.87928	4.15493	1.86753	4.2206	11.9799	11.7381	7.36292	4.64348	9.98685
Actinobacteriota	0.170398	4.72536	3.0458	6.64529	0.0221079	8.74788	0.418843	1.11785	0.933707	0.392713
