# Supplementary material for: A Pilot Study for the Characterization of Bacillus spp. and Analysis of Possible B. thuringiensis/Strongyloides stercoralis Correlation
Source: Microorganisms. 2024 Aug 6;12(8):1603. doi: 10.3390/microorganisms12081603 (PMC11356623; doi:10.3390/microorganisms12081603)
Supplement: Supplementary file 1 [file microorganisms-12-01603-s001.zip › microorganisms-3126191-supplementary/Talbe S8.xlsx]

## Sheet: ORDER
Table S8. DADA-silva results order
Order	KC10A	KC1A	KC2A	KC3A	KC5A	KC7A	KC8A	KC4A	KC6A	KC9A
Bacteroidales	54.4152	0.973544	55.0877	9.33766	70.5101	24.7583	48.2429	47.899	6.14197	43.6543
Lactobacillales	17.7517	38.3458	2.48157	3.91045	5.66967	3.62341	0.543335	2.77328	33.5337	7.8662
Eubacteriales	8.849	42.5459	15.3134	25.0425	8.99389	12.0242	6.29424	19.9396	22.1015	14.7575
Peptostreptococcales-Tissierellales	2.64233	1.32016	0.7462	7.80034	4.33315	16.7616	5.52197	1.50872	0.503291	5.95557
Acidaminococcales	5.79352	0.273229	3.65679	14.3059	1.70432	0.814088	4.05866	6.15201	0.453189	1.73306
Erysipelotrichales	1.61294	0.745411	3.27556	1.4743	0.295442	4.3061	1.61734	0.376631	4.53189	1.17985
Veillonellales-Selenomonadales	0.130716	0.0256428	1.56966	0.119204	0.295442	1.42108	0.472649	0.0810195	0.081984	0.682978
Clostridia UCG-014	0	0	0.217557	0.138386	0.0502452	0.412757	0	0	1.30491	0
Fusobacteriales	4.72678	5.16571	10.4509	29.3585	3.90506	15.1506	21.0919	12.789	25.7703	13.791
Enterobacterales	1.44955	5.52736	2.11051	0.853612	0.856178	11.1773	6.94836	4.2163	2.87172	7.1764
Burkholderiales	2.44392	0.351926	2.03629	0.58369	3.34633	0.802662	4.78979	2.92108	1.77177	2.81046
Campylobacterales	0.0140053	0	0.00813297	0.430231	0.0180883	0	0	0.225541	0	0
Coriobacteriales	0.0490185	4.72536	3.0458	5.91637	0	8.74788	0.418843	1.11785	0.623989	0.392713
Bifidobacteriales	0.121379	0	0	0.728927	0.0221079	0	0	0	0.309717	0
